# Supplementary material for: Heterogeneous genetic diversity pattern in Plasmodium vivax genes encoding merozoite surface proteins (MSP) -7E, −7F and -7L
Source: Malar J. 2014 Dec 13;13:495. doi: 10.1186/1475-2875-13-495 (PMC4300842; doi:10.1186/1475-2875-13-495)
Supplement: Supplementary file 1 — Additional file 1: Putative P. cynomolgi msp-7 gene sequences obtained from chromosome 12, whole genome shotgun sequence GenBank accession number: NC_020405. ORF Finder and Gene Runner software were used to identify open reading frames encoding P. cynomolgi MSP-7 proteins. (TXT 13 KB) [file 12936_2014_3635_MOESM1_ESM.txt]

Additional file 1 Putative P. cynomolgi msp-7 gene sequences obtained from chromosome 12, whole genome shotgun sequence GenBank accession number: NC_020405. ORF Finder and Gene Runner software were used to identify open reading frames encoding P. cynomolgi MSP-7 proteins

>PcynA
ATGAAGAGCGGAATCGTGCTGGTCTCCTGCCTCCTCCTGCTCTGCGCAGAGCCAACCCTGGGAGAAGAAAATAAAAAGGAGAATCAAAACACATACGAGGAGGATACAAATTACTACAGCGATGAGGAGCTAAAAGTACTAAAAGGGAAATTGGAAAACCTAAAGTTACAATTTAATGATGAAAATGCACTCAAGCAAATCACCGAAGAACAAATTTTGATGTTAAAGAAAAAGTTTGAGGAATTAAAAAATAAAAAAAGTGATCATGAGGCGAAGTTGGAGTCCCGGAGGGGAAATACCTCACCGGGGGACAAGGATGAATTGATCCCTAGCGATTATGAGTTCGCTGGGCAGAGCATCAATGATAATGATGAAGTAGTAATGGTGAGTAGAAGTAAAGGCAATGACCAAGGTGACAAGGACTCTTCAGTTCCTGCAGGTGAAACACGTAGTGGAAATGAAGCAGCTTTGTCAGGATCCACAAGCGAAGAGATTGTTACAGAAGTGACGAATGGTGAAGATCCTTCAGGGCAAGGAAGTGAACCCGCTGCGAAGGCTTCTCTTCGTTCGGACAATTACGCAGAGCTCACAAACCAACCTGGATCAGCTGTCCAGAACGAGAAGGTCAACCCCACAGCGAATGTCAATCACGTGGACACACTATTCGATGAGCTACTAGCAGAAGACAATAAAAAACATATGATGGACGAAGGAGAGCACCACAGTGCGTACAATAATTTAAGAAAACAATACGACGAACTTAGCCTAAATAAGACTGAGTACGCCATCAGCTTGAAGCTGCTGGATACGATGTTGTCAAGTGAAAAGGTTGGAGAAAAAAGGAAGAATGCGCTAGTAGAGATGTTTAAAAAAGCGATGTACGATAAGGAGTACAGTGAGAAATTTAAAAGTCTTATCTACGGAGTTTATTTGTTTGCTAAGAGACACAATTTTTTAGATGAGGGTAAGGTGAAGGGAGAAGACTACAACAAGCTGTTCAACTATGTAGGCAACCTGATGAATACGCTTCAGCTTTAA

>PcynB
ATGAGGAAAAAAATTGCGTTTGTCTGCTCCATCTTTGCACTGCTTTCTTGCAACTGCGTGCTGTCTGAAAAGCTGGGCATCCAGAAGAAGAAAAAAAATTTGGAGCAGGATGCCATGCACATATTGATGAAGAAGCTGGAAAATCTGTATAGACTCAGCGCGACGGATAACAGCGAAGTTTTGAACAAAGAGATCGAGTCGTTGAAAAAACAAATCGACCAATTGCACCAACATGGTGGGGTAATCGAAGGGGAAAATCTAGGCCACCTTCTAGAAAGCGAAGCAGCCAACGAGTCAACCAAGAAGACCATTTTTGGAGTGGACGAAGACGACTTGGATAACTACGATGTGGACTTCACCGGGCAGAGCAAAGGAAAAATTAAGGGGCAAACGGACCCAACCCCCGTAGCTGAACCCCCCGCGCACAATGGAGCAGGGGATCAGGAGAGTCCTGCACCTCCCGCACCAAGTGTACTGGTAGTGCCTAATCAGTCTGGTAAAGAGGCCAACGTAGCCACATTGGAAGCCGGGTATGAAAGTGCCGATGCAGAAGATGAGGAAGAGACAGATTCCTTGTCATCTGATAATGAATCCGCTGATTCAAACGAACAAACAGAAGAGGTCCCCTCTGTGTCAGGAGAGAGCGCAGAGGGCCCACAAGCAGGTCCTGCTCCTGATACAGGAAGTCAACAAGCAGTTCCTGTTCCTGCACCAGGAAGTCAACAACCAGGCGGAGGAAGCGGAGGAACAGGAGGAACCGAAGGAGCCGGAGGAGACCAATCAGGAACGCTCCCATCTGCAGAAGTCCAACCAGCAATATCCCCACCTGCAGGAGACCATCCACAACCGCCCACTGTAACCCCAGAAGGAACTGAAGAATCAGCTGTAACTCCGCAACCAACATCGACAGCGACTACACCAGAACGCACCTCTAACTCAAACGATGTCAAAATTAAGTACATGGATAAGCTTTATGATGATATTCTAAGTACCTTGGGCAAAACCAACGAGATCCACATACCACTTTATCACAGCAAATACAACACGATACGGAAGGATTACGAACTTAGCATGAAACCTGTAGAATACCAAATTGTGAAGAATTTATTTAACGTCGGATTTAAGAAAGAAGGAGAATCTTCAGCTGCTAATTCCCTGACGGAAGTTTTTAAAAAAGTCTTAGTAGATGAAAAATTTCAAGACGAATTTAACAACTTTGTGCACGGGCTGTATGGATTTGCTAAGAGACACAACTACTTAGGTAAGGAACGGCTTGAGAACACAACAAGCGACTCCGATCTGCTAAAGAACGCCTTCAGCTTGATGAACACTCTTGAGGTGAAT

>PcynC
ATGAAGAAAACGATCGTAATTTTTTTCTTTTCCTTTTCCTTTTTAATTTCCTTTCGCTTCGTGCTGTCTGAAAAGTTCGGCACCCATAAGAAGAAAAATTTGGACCAGGAAGCGATGCACGCGTTGATGAAGAAGCTGGAAAATCTGTATAGACTCAGCGAGACGGATAATAGCGAAGTTTTGAACAAAGAAATTGAGTCGTTGAAAAAACAGATTGACCAGTTGCACCAACATGGTGGGGTAATCGAAGGGGAAAATCTTGGCCACCTTCTAGAAAGCGAAGCAGCAGACGAGTCAACCAAGAAGACCATTTTCGGCATGGACGAAGATGACCTGGATAACTACGATGCGGACTTCACTGGACAGAGCAAAGGAAAAATTAAGGGGCAAGCGGATGCAGACCCATCAGTTAAAGGTAATGATAGTCCAGTGTCAGCTTTATCTCCTGCAGCTGATTCATCACCCGAACAAACCGAAACAGAGGGTAGTACTAAGCATGTAGTGGAAGCAGGTTATGTAGACACCAATTCAACGGATGGTACTCCAGGTGTTGCTGGATCCGGTGCAGGTATCACAACTTTGACATCAGGACCCAGCGCAGTTTCACAGGTAACTCAACAACAATCATCCTCACCAACTTCCGGAGATCCAAGCAGCACAGCATCAAACGTACAATCCCAAGCTGGAAGCGCTCAAGCAATAGCCGCAGGTGTAGGAGGAACCAATACACAAGCAGTACACACAGATGGACAATCCACTATGCAGGAAGCGAATCAACCTGCTGGACCAACACCTCCAGGAGACGCCACCGCACAGACCGAAAGAGTACGAGAACCCAACGTGAAGTACCTGGACAAGCTGTACGACGAGGTCCTGGAGACCCCAAACAGTGTCAACGCAATACACACACAACCCTTCCACAGCAAGTACAACGAATTCAGAAAGAAGTACGAGTTTACGATGAATGAGAGGGAGTACCAAATTGTGAAAAATCTTTTTGATGTCTGCTTCAAAAAGGAAGGAGAACAGTCCAGCACCTCCTGTATAGTTAATATGTTTAAAAAAGTGTTAGACGACAAAAATTTTCAGAAAAAGTTTGACAATTTTGTTCAAGGATTTTATGGCTTCGCCAAACGACACAACTACTTGAGAGGAGAAAGAATGGCCAATGAAAATCTGTACAAAGATATTCTAAAAAATGTCGTGAATTTGTTAAACACGATTGAGGTGGTG

>PcynD
ATGAGGAAAAATATCTTCCTGGTGTGCTCCATTTTGGTATTCCTCTCCCTCCAATATGTGTTAGCTGAAAAGTTAGGCTTTAAAAAAAAACGCAAAAAAATAGAGGGTAATGTTTTAACCTTGATGAAAAGAAGACTAGCAATTCTGCAAAAATTGAACTCATCCGACAAGAGTGAAGTTTTTGCCAAAGAAATTGAGTCGATAAAGGAACGCATTAACATGTTGAAGCAACGTGGTTGGGAAAACCCGGAGGAAAGCTTCTGCGAAACTTTAGAAGAGGTGCCAAACTGCGAGGTGGGAGAATATGCAGACATGGTCAAGGAGGACCAAGGGAATTTAACCGACAGCGAAGCGGAGTTCCTCGTACAGGAGGAAATAAAACATGAGGGAAGCGTGGGCGGTGAGGAGGTCCCCGGAGATGTTAAAAGTGGTGAAGTGGTGGGTAAGGCGGCGAGTAAAGCGGGGGGTACAGCGGGGGGTACGGCGGGGAGTAAAAAGGTAGGTAAGGCGGGGAATAAACAGGTGCGTAAGGCGGTGAGTAAAGAGGCGAGTAAAGTGGCGGGT

>PcynE
ATGTACATACATTTTTTAATTCACCCCACGTTATTTTATTTCTTCACAATTTTTACAAAAATGAGAAGAATCATTGGGCCGATCTGTTGTCTTTTGCTGTTTCTGTTCTGCTGCGCGTCGTCGGAAAAGTTGGGCACCCATAAGAAGAAAAAATTGGAGCAGGAAGCGATGCATGCGTTGATGAAGAAGCTGGAAAATCTGTATAGACTCAGCGCGACGAATAACAGCGAAGTTTTGAACAAAGAAATTGAGTCGTTGAAAAAACAGATTGACCAGTTGCACCAACATGGTGGAGTAATCGAAGGGGAAAATCTAGGCCATCTTCTAGAAAGCGAAGCAGCCAACGAGTCAACCAAGAAGACCATTTTCGGCATGGACGAAGATGACCTGGATAACTACGATGTGGACTTTACAGGACAGGGCAAAGGAAAAATTAAGGGGCAAGCAGATACAGGCCAGGGCGCTCAGGAAACTACTGGCAACTTGGCGGCGCAAGCCGGGGGTGAAGCATCTGATAGGGGTGGCCAACAACAGCAACCAGCAAGACCCAGCGGGTCAGATAGTCCAGGGGGCGTAGTAGAAGGAGGTTTGGTAAATGTCAATACACTTCAAAATGTACCAGTTCATGTGCAATCCTCAAGAAATGGGCCACAAACTACGGATCCCCAGCCAGGGCCAGTAGCAAATCCATCAGAAGGGCAACGTGCAAATGAAACCTCACAAGGAGTCGAAGGCGAACCAACGGTAGGACCAGCTGTAATTCCGCAACCAACATCGACAGTGACTACACCAGAACGCACCTCTAACTCAAACGATGTCAAAATTAAGTACATGGATAAGCTGTATGATGATATTCTAAGTACCTCTGGCAAAACCAACGAGATCCACATACCACTTTATCACAGCAAATACAACACGATACGGAAGGATTACGAACTTAGCATGAAACCTGTAGAATACCAAATTGTGAAGAATTTATTTAATGTCGGATTTAAGAAAGAAGGGGAATCTTCAGCTGCTAATTCCCTGACGGAAGTTTTTAAAAAAGTCTTAGTAGATGAAAAATTTCAAGACGAATTTAACAACTTTGTGCACGGGCTGTATGGATTTGCTAAGAGACACAACTATTTAGGTAATAAACGACTTGAGAACACGACAGTCGACTCCGATCTGCTAAAGAACGCCTTCAGCTTGATGAACACTCTTGAGGTGGCG

>PcynF
ATGGGTGAAAACAAAATTGCACTCTTCCTCTCCACCGTGATACTCCTCCTTCTCTGCTGCTGCGTATGGTGTGAAAAATCTGGAGTGGAAAATAAAAAAAAATTGGAGGAAGATGTCATAAGCATACTGAGGAGGAAACTCGAGAGTTTGCAAAAACGTAGCTTAATAAATTCGGATGGAAATTTAAAGAAAGAAATTGAATTGGTGAAGATGCAAATTCAAGACTTGCAGAAATATGAAAAGGGGGGTGTTGGAAAAAAGGTGGACTCCACTTTGGGGGAGGAATCGGGAGTCCAGTCTGTAAAGGGACAACCTTTGAGTTTGGAAGAGGCAGGAGACACACAAGATGAAGATCGTATGCATGATTCATATCGATTGGATGGCTTAGAAGCTGTAGAAGACTATGAGGAGGAGATCCTTGGGCAAGCGGAGCCAGTGGAGGCGGCTAAGGTAGTTGAAGAAGCGGGGGATGCGGAAGAGGAGGAGCTCGCTGATGGCGAGGTGGATAACAGCTTAGCAGACGCGGTCCCTGACTCCGTAGAAAGAACCGAAGAAGGTGTAATGGATGAATTCGAAGAGGCAGAAGAAGACGAAGGGGCAGAAGAAGACGAAGGTGCAGATTTGGATGAAGCTAACTTAGAAAGTTCCACTTCGGCAAGCAGTGAGCTAGTAGGGGGATCCGCAGTGGGAGGAAGCACAGAGGAGGAGGAGGAGAAAGAGAAGGAAAAAGAAGAAGAACAGGGAGAAGAAGACCTGCAGGGGATCTTCCAGTTAGAGGAAGAACAGGGAGAAGAAGACCTGCAGGGGATCTTCCAGTTAGAGGAAGAACAAGGTGAAGAAGACCTGCAGGGGAGCTTCGAGTTAGAGGAAGAACAGGGAGAAGAAGACCTGCAGGGGATCTTCCAGTTAGAGGAAGAACAGGGAGAAGAAGACCTGCAGGGGAGCTTCGAGTTAGAGGAAGAAGCTAAGCAGGGAGAACAACTTCGCCAAGAGACATCATCAGACGGAGACGAAGCCATAGAACCTCCCCTGAGTGGACTCAAACCGAATACGGAATACCTGAACGAACTGCAGAACGACGTAGACTTAACTGAAGACAGTGCCAAGCAGATAAACCTTCCCCAAATTGACGACAAAGGTAAGGAAGATGAACACGAATATAAATTTGAGACTCAGAATGGGGACTTCTCCGTGGGGACAAATAATTTCGGAGGCTGCTTCCAGGGGGGTAATTCAAATGGCGCCTGTCCACTAGATATTTTTAAAAAGGTGCTAGAAGAAGAAAATTTCTTTCAAGAGTTTGCTAGCTTTATCGATAACCTGTATGGATGCTCGAAGAAGGACACCCCCTGTGGAAGAGACCAAATGGGGAATGAGAACCTCTACATGGATCTCTTCACAAACGCGCTAAGTTTCCTCAACACGATTGAAGTGAGT

>PcynG
ATGAACAGAAGGGTTAATTTATTTTCCTCCTCCTTTATCTGCCTTTTCTTGCTGGCACAACATCCAACATGGGGTGCAGACGCTCCAGATGGGGTCCCCAAACTTTTTAATGACGAGCATAATGTGCCAAACTCGTTGAAGAAAAAATTGCAAAATTTAAATGAAGTTGTGACAGATGACGTGTCGGAAAATTCTCATGAAGAGGATGAATTGGAAAAACACGAAGAAGAGAATGTAGAAGTGGAGGAGGAAAAGGAGGAGGAGCAGGAAGAGGAGCAGGAGGAGGAGCAGGAAGAGGAGCAGGAGGTGGAGCAGGAGGTGGAGCAGGAGGAGGAGCAGGAAGAGGAGCAGGGGGAGGAGCATGGCCACACTTTGGAACACACGTTAGAGGATCCCGGGGAGGGAAACGAAGGAAACGAAAATGGCCCTCAGGAAGACAACCATCTAAAGAAGGACGCGGACTTCATGGGACAATGGAGTAAAGTCATAGCAAATGCCGAGAATGTTTCAGGTGACCAGGATGATGACGATTCCGAAGATGATACGGAGGGGGAGTCGAAAGCAGACGCACCTTCTACATCAGCTGTGGAAGGAAACAATGCGCAGGTTTTGTCATCAGAGCAATCTACACCACGGTCAAATCCAAGTGACTCATCAGTACAAACAGAACAACAACGTGTCCAAGCATCCACAGATAGCCCAACAGATCAAAGTGCTCAGGGAACCGGTCAGCAAGCAGTTGTTGAGTCACCGGGACCTTCAGAAGCTCTGGCATCGGGTTCAGAAAATTCAAGAGAAAGTGAACCTCCAGCTGAAAGATCAGACGCGAACCTTCCAGAACAACAGGCACAAAATGAAGAAGTAAGAAATGGACAACAAAGCGGCGCATCTGCAGATGCTGGAGCTCAGCGACCGGAAGGCCCATCCGCAAGAGTAGCAGTCCAGACCACAACAACAGGAGAACGCACCTCTAACTCAAACGATGTCAAAATTAAGTACATGGATAAGCTGTATGATGATATTCTAAGTACCTCTGGCAATACCAACGAGATCCACATACCACTTTATCACAGCAAATACAACACGATAAGGAAGGATTACGAGCTTAGCATGAAACCTGTAGAATACCAAATTGTGAAGAATTTATTTAACGTCGGATTTAAGAAAGAAGGAGAATCTTCAGCTGCTAATTCCCTGACGGAAGTTTTTAAAAAAGTCTTAGTAGATGAAAAATTTCAAGACGAATTTAACAACTTTGTGCACGGGCTGTATGGATTTGCTAAGAGACACAACTACTTAGGTAAGGAACGGCTTGAGAACACAACAAGCGACTCCGATCTGCTAAAGAACGCCTTCAGCTTGATGAACACTCTTGAGGTGAAT

>PcynH
ATGAAGAAAAAAATTGTGCTCTTCGGTTCCCTCTTTGTGCTGCTTTCGTGCAGCACCGTGCCGTGTGAAAAGTTGGGCATCCAGAAAAAGAAAAAAAATCTGGAGCAGGACGCAGTGCACATGTTGATGAAGAAGCTGGAGATTTTGTACAAACTCAGCGCGACGAACAACAACGAAATTTTGAACAAAGAAATTGAGGCTTTGAAGAAACAGATTGACCAGCTGCAGCAAAAGGATGGAGTAATCGAAGGGGAAAATCTAGGCCACCTTTTAGAAAGTGATGCCGCCAACGAGTCAACTAAGAAGACCATTTTTGGAGTGGACGAAGATGACCTGGATAACTACGACGCGGACTTTACAGGACAGAGCAAAGGAAAAATTAGGGGCCAGTCAAGTAAGGATCAAAAGAAAATGAAAGGAAATGATGAAAAGTTTGGGCAAGCATCTGGTGAGGGAGTGACTGTCACAGGTAATTCAAATCCCAATTCGTCCACACAAGCTTCGGGTTCCGAGGGTACTTCTCAACCCCAAGCTAGTGCCGGTGCTAGTGCAGGAGGATCATCAGGCCCAGGAACCACACAAACTTCAAGTGTAACAAGTTCGAGTACCTCCACAGATGGATCAGAACAAAACGATACAAGTGCATCCTCCCCAGGGAATGGTGGAGCAGGAAGCCCTCCAGCAGCCCCGGCAGCTCCAGCACCCCAAGCGGAATCATCAAGTGTAACCCCTCCTGGGGGACAGTCTCCAAATGGACGTGTCCCGAATGTGAAGTACCTGGACAAGCTCTACGACGAAGTCCTTAACACCTCGGAGGAAAAGAATGCAATTCACGTCCCCGCGTTCCACAGCAAATATAATGATTTCCGAACAAAGTACGAGTTTACGATGAATGAGCAGGAGTACCACATTGTGAAAAAACTGTTTGACGCCTTCTTCAAGAAGGAGCAGAATTCCAGTTACGATGCCCCCATTAAGTTTTTCAAAAATGTGTTGAATGACGCGGAATTCCAAAAACAGTTTGACAACTTTCAGCATGGCCTCTACGGATTTGCAAAACGCCACAACTACTTGAGGGGCGACAGGATGACGGATGGGCAACTATACAGTGAGCTGCTAAAAAATGTCATAAATTTGCTGAACACGATTGAAATAAAT

>PcynI
ATGAGGGGCAAGTATGTGATGTTGTCTTCCTTCTTTTTTTTCCTTTCGATGCATGCGGTGCCGTGTGAAAAGCTGGGCATCCAGAAGAAGAAAAAAAATCTGGAGCAGGACGCAGCTCACATATTGATGAAGAAGCTGGAGAGTTTGTACAAACTCAGCGCCACGGATAACAGCGAAGTTTTTAACAAAGAAATTGAGTCGTTGAAAAAACAGATTGACCAATTGCACCAACATGGTGGGGTAATCGAAGGGGAAAATTTAGGCCACCTTCTAGAAAGCGAAGCAGCCAACGAGTCAACCAAGAAGACCATTTTTGGTGTAGATGAAGATGATTTGGATAACTACGATGCGGACTTTATCGGGCAAGGGAAGAAAACTATCATAAAGGGGGCGACAGACGATGATGAAGGAGAGGAAGGTGATGAGGGTGAAGTAGAAGAAACAAATAGTGGGAATACTTCCTCTCAACCAGATTCAGAAGATTCATCCGAAAGTCCCCCTGAATCTCGTAATCCCGCAACAGCCGTCGCACCAGGTGCAACTGCCGGGGATAGTGCTACATCACAGGAGCCCTCACAAACGCCCCCCCCTGGACCATCTGGAAACGAGGGACAAAATCCCACAAGTGTGAGCAGCCCTCCAGCAGCCCCGGCAAATCCATCATCCCAAGCGGCATTACCAGGTGTAAGCCCCCCTGAGGGACAGTCTCCAAATGGACGCATCCCGAATGTGAAGTACCTGGACAAGCTCTACGACGAAATACTCAAAACGACAGATGTGAAGGACGGAATTCACGTCCCCGCGTTCCACAGCAAATATAATGATTTTCGAACAAAGTACGAATTTACGATGAATGAGCGAGAGTACCAGATAGTGAAAAATCTTTTTGACACCTTCTTCAAGAAGGATGGTAATTCCAATGACGATGCCCCCATTAAGTTTTTCAAAAATGTGTTGAATGACGCAGATTTCCAAAAACAGTTTGACAACTTTCAGCATGGCCTCTACGGATTTGCAAAACGACACAACTACTTGAGGGGCCAGAGAATGAACCTGACCGACGCGCACAAAAATTTGTTTTTAAATGCGTTAAGTTTGCTGGACACACTTGAAGGGAAG

>PcynK
ATGAACGGAAACATGTTCCTTCTGGCTATTTTTTTCCTGATGCTACACGTCTTGGCATTGCACAAAGGAACCTTCATCACGGGGAAGAATTGCGAACAAAAAAATGAAAAGGCCAAACAGGTCGATAAAAATAATAAGACAGACAGTGAGGGCTTCGCAGACAATAATGTGGAACTTTTCACAGGACAAAATATAATGAAATATTTTAAAAACATCTTAAACGATAAGAATAAGGATTCCCAAAAGGATGGCAACATTTCTGAGAATGGAAAATTCATAGGTCAGGTGTTGGAAGAGGTTCCTACAACGAATGAGGGAACGGATAAGAAGGACGGAGACGATAAGGAAAATGCACCCGGGGAGGCCGAAGTGCAGAGTGGCCAGCAAACTGGCGAGCAAACTGGAGAGCAAACTGGCGAGAAGGGTGACGAGCTGACTGGCCAGCAGAGCGGTGCTCCACAAGGTGGACAGAACGAGGGAAAGGCGGAGGCCACCCTTCCAGTACAAGGAGAGAACTACGGCGGGTCCAGCCTAAAATACTCAGACGAGCTGTATGAAGATATCCTAATGAACTTACATAAAAAGGGCGGTAAAGAAGGAACCGATTACAACGACAAATATAATGAGTTCAAAAAGGAATACGACATGTTCATATCGTTAAATAAAGACGAATATGAAATTATATCGAAGCTCGTTAATGCATTTTCCATGTACAATGATGCCATTGATGAAGACGCAGATACTGTGTATGAAGCGATTAAGAAGTCCTTTACGGATCCAAAGTTTAAGCAACAATTTGGAGACTTCATGAACGGCATTTATGCCTATGCTAGTAAGAAGCATAATATAAGAGGCGCCCAAACGGAGGAGGTCAAGACGTACCTCATGCTGTTTCAGAACGTGATAAATTTGCTCAACATGATA

>PcynL_without_intron
ATGAAAATAAAAGTACTATTCATCTTGCCACCCATTTTGTTGCTACCACATTCGGTATGGTCAGAAACGAAAGGTCCACCTGGGCCTCCCAAAACTCAGATGCCAAATGCTAACACACTACATTTTCTAAAAGGCAAATTAGAACACCTAAATAAAATCAGCAAAGAGAATGCAGTATCTCCAGATTTAAAAAAAAACATAGAACTGCTAAAAAAAAAAATCGAGGAACTAGAAGGGAAGGCAGAAAAAGATAAACAGGATGGGGTGGATACTATACCCAGTGGACAGCAAGCATGTGAAAATGTGAGTCAAAACGGATTAGAAGAGAAGACACCATGTGGCAGCAATGAGGGAAAAGCGGAGGAAAAGAAAACTCAAGTCAAAAATGTCATTTTTATGAAAAAGGAGAAAGCGATCGATGAAGAAGTTGGGAACAAAGACACCGCTATCATAACTGAAAAGAAGAAATTGCCAATTGAGGAATCGCCGGGAATGGATGGAACGCAGGCGAAGGAGAGTATCGAGGGAGAAGCGTTACCCGGAGTTATAGTGGACAAGACAGGTGATTCACCAAAGGGAGAAATCCTATCCGGATCGGAAACGGAAGGGGAAGGAGCCGATCCAAATGTACCCTGCATAATTGACTTATTCAAAAAAGTGTTAGACGACGAAGGGTTTCGAAACGAATTTAAAACTTTCATGTATAACCTTTACGAATTTGCCAAAAAGAATGACGTCTTAAGTGATGGCGGAAGGAAAAACGAATTGATGAAATTCTTCTTTGACAATGCCCTTCGGTTGATCAACACGATGTTGCACTACTGA

>PcynM
ATGAATTACAAAGCTGCTGCCTGTATTTCGGCCGTTTTGCTTTTACTAAACTGCAAAACTGCAAAAACCAGATCAACCAAAATTTCAGCAAACAATCAATTCAACGCCACCATTGGATTGTTAAAGAATGAATTTGATTATTTAAATACTCAGAACGGAAGTGGCGTTGAGACCACCTGGACTAATTTCCCCAAAGGTTTCGAATTCCTCCGGGAAAAATTAGAACAGGAAGAGAAAGCAAAAAATGCATTCACAACTGACAAGGAGGAGCACATTTCCACAGAGGAGGAACTAACTGTCCAGGACGAACAAATCAAAAACAACGCAGAAGCTTCCCATGGAGATATATTTATGAATATCCCTCAATGGGGAAACAAACCCAACAATTTTGGACAAAAAAAGAGGCTATGCAGAATGTTAGCCGAAAAAAAACCACAACCTCCAGCTGGAGGTCTTAGGGGAAAAGCAGGCGCTAAGCCAACATTATTCAAGCCCCCCACGGGATTAAAACCAGGAACGCCTTGGAGTCCTGCGTCACCGGGTGGCTTACCATGGTCTAAAGGAAAAGCTGGAGCTGCACCCCTTCCATGGGCTCCACTTCCCAAAGCACCAAAAGGTGGTAGCAAAAAAGAAAAAGGTAGTGCAAAATCAGATGATGAAGACGACGAAGAGGAGGAGGAGGACGATGATGAAGATGGTGATGGACAGGGTTTATTTGGTGAATATGACCAATTGCTCAGTGGCCTTGGTGCTGGAAATCCCCTTTTACAAGGTTTTCTAGCTGCAACTAATGGTGCAGGTGGTATGGCTGGTGCGGCTGGTATGGCTGGTGCAGCTGCTGCTGCTGCTACTGGGCTGAGTGGAAATCAAAAATTTCCTTCTTCTCGACATGGGCTCCCATGGGGTGGAAGAACGGATTTCTTCAAAGGTAGACTTCAGTATTCATCCAAGGGTATTAAAAGAACTGGTTGGGGTAAATTTTGTTATTTCTTCAAGAATTTATTGTGCTGTTTGTTTATATTTGCAACAAAAACGCCAATGTTAGCTGGACCTTTGGGAGGTGTTTTGGACAACCCACTTGTTGGAAGTGTGATAGATTTAGTCAACGCTGGTATGATGATG
